# Supplementary material for: Potential role of RhoA GTPase regulation in type interferon signaling in systemic lupus erythematosus
Source: Arthritis Res Ther. 2024 Jan 20;26:31. doi: 10.1186/s13075-024-03263-3 (PMC10799493; doi:10.1186/s13075-024-03263-3)
Supplement: Supplementary file 5 — Additional file 5: Supplementary Table 1. Demographic, clinical features of SLE patients and healthy controls. Supplementary Table 2. Demographic and clinical features of SLE patients for the PBMC studies. [file 13075_2024_3263_MOESM5_ESM.zip]

Archive with 2 entries (2 files):
- Supplementary Table 1.jpg
- Supplementary Table 2.jpg
